# Supplementary material for: Detection and Quantification of DNA by Fluorophore-Induced Plasmonic Current: A Novel Sensing Approach
Source: Sensors (Basel). 2024 Dec 14;24(24):7985. doi: 10.3390/s24247985 (PMC11679120; doi:10.3390/s24247985)
Supplement: Supplementary file 1 [file sensors-24-07985-s001.zip]

Archive with 1 entries (1 files):
- sensors-3356765-supplementary.pdf
